# Supplementary material for: ﻿Morphology and molecular phylogeny of Mayamaea densestriata sp. nov. (Bacillariophyceae), a new terrestrial species from Henan Province, China
Source: PhytoKeys. 2025 Dec 15;268:33–44. doi: 10.3897/phytokeys.268.171181 (PMC12723397; doi:10.3897/phytokeys.268.171181)
Supplement: XML Treatment for Mayamaea densestriata [file phytokeys.268.171181-treatment1.xml]

<!DOCTYPE tp:taxon-treatment
  PUBLIC "-//TaxonX//DTD Taxonomic Treatment Publishing DTD v0 20100105//EN" "tax-treatment-NSO.dtd">
<tp:taxon-treatment xmlns:tp="http://www.plazi.org/taxpub"><tp:treatment-meta><kwd-group><label>Taxon classification</label><kwd>
              <named-content content-type="kingdom">Plantae</named-content>
            </kwd><kwd>
              <named-content content-type="order">Naviculales</named-content>
            </kwd><kwd>
              <named-content content-type="family">Naviculaceae</named-content>
            </kwd></kwd-group><mixed-citation publication-type="journal"><person-group><name><surname>Du</surname><given-names>Fei-Chao</given-names></name><name><surname>Wei</surname><given-names>Na</given-names></name><name><surname>Li</surname><given-names>Hao-Yu</given-names></name><name><surname>Xu</surname><given-names>Zhen-Quan</given-names></name><name><surname>Li</surname><given-names>Yu-Hang</given-names></name><name><surname>Zhang</surname><given-names>Man</given-names></name></person-group><article-title>﻿Morphology and molecular phylogeny of <italic><tp:taxon-name><tp:taxon-name-part taxon-name-part-type="genus" reg="Mayamaea">Mayamaea</tp:taxon-name-part> <tp:taxon-name-part taxon-name-part-type="species" reg="densestriata">densestriata</tp:taxon-name-part></tp:taxon-name></italic> sp. nov. (<tp:taxon-name><tp:taxon-name-part taxon-name-part-type="class">Bacillariophyceae</tp:taxon-name-part></tp:taxon-name>), a new terrestrial species from Henan Province, China</article-title><source>PhytoKeys</source><day>15</day><month>12</month><year>2025</year><volume>268</volume><fpage>33</fpage><lpage>44</lpage><pub-id pub-id-type="doi">10.3897/phytokeys.268.171181</pub-id></mixed-citation></tp:treatment-meta><tp:nomenclature><label>﻿</label><tp:taxon-name><object-id xmlns:xlink="http://www.w3.org/1999/xlink" content-type="arpha" xlink:type="simple">C6855D2C-9732-5CFB-9662-12880C942FD4</object-id>
            <tp:taxon-name-part taxon-name-part-type="genus" reg="Mayamaea">Mayamaea</tp:taxon-name-part>
            <tp:taxon-name-part taxon-name-part-type="species" reg="densestriata">densestriata</tp:taxon-name-part>
          </tp:taxon-name><tp:taxon-status xmlns:xlink="http://www.w3.org/1999/xlink" xlink:type="simple">sp. nov.</tp:taxon-status><xref ref-type="fig" rid="F1">Fig. 1</xref><xref ref-type="table" rid="T2">, Table 2</xref></tp:nomenclature><tp:treatment-sec sec-type="description" id="SECID0EYNAE"><title>Description.</title><p>In <abbrev xmlns:xlink="http://www.w3.org/1999/xlink" xlink:title="light microscopy" id="ABBRID0E5NAE" xlink:type="simple">LM</abbrev> (Fig. <xref ref-type="fig" rid="F1">1A–G</xref>), valves small, elliptic to linear elliptic, with pronounced sternum and broadly rounded apices, 7.6–9.0 μm in length and 3.4–4.8 μm in width (n = 20). Raphe narrow, straight. Axial area lanceolate, broad towards valve center, fusing with transverse expanded central area. Central area wide, irregular, bordered on each margin by 7–10 shortened striae. The striae radiate throughout, 32–40 in 10 μm.</p><fig id="F1" position="float" orientation="portrait"><object-id xmlns:xlink="http://www.w3.org/1999/xlink" content-type="doi" xlink:type="simple">10.3897/phytokeys.268.171181.figure1</object-id><object-id xmlns:xlink="http://www.w3.org/1999/xlink" content-type="arpha" xlink:type="simple">0D5DE941-4BFD-51E6-8883-3F3306697025</object-id><label>Figure 1.</label><caption><p>Valve face of <italic><tp:taxon-name><tp:taxon-name-part taxon-name-part-type="genus" reg="Mayamaea">M.</tp:taxon-name-part> <tp:taxon-name-part taxon-name-part-type="species" reg="densestriata">densestriata</tp:taxon-name-part></tp:taxon-name></italic> under <abbrev xmlns:xlink="http://www.w3.org/1999/xlink" xlink:title="light microscopy" id="ABBRID0EZOAE" xlink:type="simple">LM</abbrev>. <bold>A.</bold> Holotype; <bold>B–G.</bold> Valve size series. Scale bars: 5 μm (<bold>A–G</bold>).</p></caption><graphic xmlns:xlink="http://www.w3.org/1999/xlink" xlink:href="phytokeys-268-033_article-171181__-g001.jpg" position="float" orientation="portrait" xlink:type="simple" id="oo_1490359.jpg"><uri content-type="original_file" xlink:type="simple">https://binary.pensoft.net/fig/1490359</uri></graphic></fig><p>In <abbrev xmlns:xlink="http://www.w3.org/1999/xlink" xlink:title="scanning electron microscopy" id="ABBRID0EKPAE" xlink:type="simple">SEM</abbrev> (Fig. <xref ref-type="fig" rid="F2">2</xref>), internally, raphe linear with thick distinct sternum (Fig. <xref ref-type="fig" rid="F2">2A</xref>). Central raphe endings slightly deflected to the same side of the valve (Fig. <xref ref-type="fig" rid="F2">2B</xref>). Distal raphe fissures terminated in small helictoglossae (Fig. <xref ref-type="fig" rid="F2">2C</xref>). Areolae small and round. Striae composed of 2–9 areolae. Central area wide. Externally, proximal raphe ends expanded and pore-like, surround by a shallow grove and slightly deflected in one direction (Fig. <xref ref-type="fig" rid="F2">2D, E</xref>). Terminal fissures bend markedly to the opposite direction of the proximal ends (Fig. <xref ref-type="fig" rid="F2">2F</xref>). Areolae small, round, and occluded by hymens. Striae composed of 6–8 round areolae and extended slightly onto the shallow margin of the valve.</p><fig id="F2" position="float" orientation="portrait"><object-id xmlns:xlink="http://www.w3.org/1999/xlink" content-type="doi" xlink:type="simple">10.3897/phytokeys.268.171181.figure2</object-id><object-id xmlns:xlink="http://www.w3.org/1999/xlink" content-type="arpha" xlink:type="simple">0F24749D-04EF-5F6D-9C43-5E603F86A421</object-id><label>Figure 2.</label><caption><p><bold>A–F</bold><abbrev xmlns:xlink="http://www.w3.org/1999/xlink" xlink:title="scanning electron microscopy" id="ABBRID0EQQAE" xlink:type="simple">SEM</abbrev> photographs of <italic><tp:taxon-name><tp:taxon-name-part taxon-name-part-type="genus" reg="Mayamaea">M.</tp:taxon-name-part> <tp:taxon-name-part taxon-name-part-type="species" reg="densestriata">densestriata</tp:taxon-name-part></tp:taxon-name></italic>. <bold>A.</bold> Internal view of the whole valve; <bold>B.</bold> Internal valve central area showing wide, irregular, bordered margins with several shortened striae; <bold>C.</bold> Internal raphe fissures terminating in small helictoglossae at the apices; <bold>D.</bold> External view of the whole valve showing the terminal fissures slightly deflecting in one direction; <bold>E.</bold> External central area of the valve showing proximal raphe fissures ending in pore-like structures and slightly deflecting in one direction; <bold>F.</bold> Terminal fissures. Scale bars: 1 μm (<bold>A–F</bold>).</p></caption><graphic xmlns:xlink="http://www.w3.org/1999/xlink" xlink:href="phytokeys-268-033_article-171181__-g002.jpg" position="float" orientation="portrait" xlink:type="simple" id="oo_1490360.jpg"><uri content-type="original_file" xlink:type="simple">https://binary.pensoft.net/fig/1490360</uri></graphic></fig></tp:treatment-sec><tp:treatment-sec sec-type="Holotype" id="SECID0ESRAE"><title>Holotype.</title><p>The holotype is represented by the specimen illustrated in Fig. <xref ref-type="fig" rid="F1">1</xref>. The slide MBMCAS288335 is deposited in the Marine Biological Museum, Chinese Academy of Sciences (MBMCAS), Qingdao, China.</p><table-wrap id="T2" position="float" orientation="portrait"><label>Table 2.</label><caption><p>Comparison of morphological features of <italic><tp:taxon-name><tp:taxon-name-part taxon-name-part-type="genus" reg="Mayamaea">Mayamaea</tp:taxon-name-part> <tp:taxon-name-part taxon-name-part-type="species" reg="densestriata">densestriata</tp:taxon-name-part></tp:taxon-name></italic> with similar species. nd = not documented.</p></caption><table id="TID0EP5AG" rules="all"><tbody><tr><th rowspan="1" colspan="1">Characteristics</th><th rowspan="1" colspan="1">
                    <italic>
                      <tp:taxon-name><tp:taxon-name-part taxon-name-part-type="genus" reg="Mayamaea">M.</tp:taxon-name-part> <tp:taxon-name-part taxon-name-part-type="species" reg="densestriata">densestriata</tp:taxon-name-part></tp:taxon-name>
                    </italic>
                  </th><th rowspan="1" colspan="1">
                    <italic>
                      <tp:taxon-name><tp:taxon-name-part taxon-name-part-type="genus" reg="Mayamaea">M.</tp:taxon-name-part> <tp:taxon-name-part taxon-name-part-type="species" reg="atomus">atomus</tp:taxon-name-part></tp:taxon-name>
                    </italic>
                  </th><th rowspan="1" colspan="1">
                    <italic>
                      <tp:taxon-name><tp:taxon-name-part taxon-name-part-type="genus" reg="Mayamaea">M.</tp:taxon-name-part> <tp:taxon-name-part taxon-name-part-type="species" reg="terrestris">terrestris</tp:taxon-name-part></tp:taxon-name>
                    </italic>
                  </th><th rowspan="1" colspan="1">
                    <italic>
                      <tp:taxon-name><tp:taxon-name-part taxon-name-part-type="genus" reg="Mayamaea">M.</tp:taxon-name-part> <tp:taxon-name-part taxon-name-part-type="species" reg="vietnamica">vietnamica</tp:taxon-name-part></tp:taxon-name>
                    </italic>
                  </th><th rowspan="1" colspan="1">
                    <italic>
                      <tp:taxon-name><tp:taxon-name-part taxon-name-part-type="genus" reg="Mayamaea">M.</tp:taxon-name-part> <tp:taxon-name-part taxon-name-part-type="species" reg="arida">arida</tp:taxon-name-part></tp:taxon-name>
                    </italic>
                  </th><th rowspan="1" colspan="1">
                    <italic>
                      <tp:taxon-name><tp:taxon-name-part taxon-name-part-type="genus" reg="Mayamaea">M.</tp:taxon-name-part> <tp:taxon-name-part taxon-name-part-type="species" reg="permitis">permitis</tp:taxon-name-part></tp:taxon-name>
                    </italic>
                  </th><th rowspan="1" colspan="1">
                    <italic>
                      <tp:taxon-name><tp:taxon-name-part taxon-name-part-type="genus" reg="Mayamaea">M.</tp:taxon-name-part> <tp:taxon-name-part taxon-name-part-type="species" reg="fossalis">fossalis</tp:taxon-name-part></tp:taxon-name>
                    </italic>
                  </th></tr><tr><td rowspan="1" colspan="1">Valve outline</td><td rowspan="1" colspan="1">Elliptic to linear elliptic</td><td rowspan="1" colspan="1">Elliptic to linear elliptic</td><td rowspan="1" colspan="1">Narrow linear elliptical</td><td rowspan="1" colspan="1">Almost linear to elliptical and oval</td><td rowspan="1" colspan="1">Widely rounded</td><td rowspan="1" colspan="1">Elliptical</td><td rowspan="1" colspan="1">Elliptical</td></tr><tr><td rowspan="1" colspan="1">Length (μm)</td><td rowspan="1" colspan="1">7.6–9.0</td><td rowspan="1" colspan="1">8–13</td><td rowspan="1" colspan="1">7.0–8.7</td><td rowspan="1" colspan="1">9.1–10.5</td><td rowspan="1" colspan="1">4.8–9.0</td><td rowspan="1" colspan="1">6–9</td><td rowspan="1" colspan="1">9–12</td></tr><tr><td rowspan="1" colspan="1">Width (μm)</td><td rowspan="1" colspan="1">3.4–4.8</td><td rowspan="1" colspan="1">3.5–4.5</td><td rowspan="1" colspan="1">3.0–4.5</td><td rowspan="1" colspan="1">3.9–4.8</td><td rowspan="1" colspan="1">3.3–4.7</td><td rowspan="1" colspan="1">3–4</td><td rowspan="1" colspan="1">3–5</td></tr><tr><td rowspan="1" colspan="1">Axial area</td><td rowspan="1" colspan="1">Lanceolate, broad towards central area</td><td rowspan="1" colspan="1">Conforming with the sternum</td><td rowspan="1" colspan="1">Slightly broad, lanceolate from the middle of the valve</td><td rowspan="1" colspan="1">Tapers from the central area, becoming narrower towards the ends</td><td rowspan="1" colspan="1">Wide, well developed</td><td rowspan="1" colspan="1">Narrow, linear</td><td rowspan="1" colspan="1">Narrow-lanceolate, more rarely linear, differentiated from a central area</td></tr><tr><td rowspan="1" colspan="1">Central area</td><td rowspan="1" colspan="1">Transversely expanded, bordered on each margin by 7–10 shortened striae</td><td rowspan="1" colspan="1">Very small to absent, irregu- larly delimited by unequally shortened striae</td><td rowspan="1" colspan="1">Almost entirely lacking, central striae alternatingly shortened</td><td rowspan="1" colspan="1">More or less expressed, rounded to asymmetrical, rarely transversally elongated, and bordered on each margin by 3 shortened striae and / or 3 isolated areolae</td><td rowspan="1" colspan="1">Absent</td><td rowspan="1" colspan="1">Reduced and rounded</td><td rowspan="1" colspan="1">Distinct transversely-expanded central area due to some shortened striae</td></tr><tr><td rowspan="1" colspan="1">Striae</td><td rowspan="1" colspan="1">Uniseriate, radiate</td><td rowspan="1" colspan="1">Uniseriate, strongly radiate throughout</td><td rowspan="1" colspan="1">Uniseriate, radiate</td><td rowspan="1" colspan="1">Uniseriate, coarse, almost parallel at the valve centre, radial at the valve ends</td><td rowspan="1" colspan="1">Uniseriate, parallel in the central part, and radial in the ends</td><td rowspan="1" colspan="1">Uniseriate, radiate</td><td rowspan="1" colspan="1">Uniseriate, relatively coarse, radiate</td></tr><tr><td rowspan="1" colspan="1">Striae in 10 μm</td><td rowspan="1" colspan="1">32–40</td><td rowspan="1" colspan="1">18–22</td><td rowspan="1" colspan="1">22–26</td><td rowspan="1" colspan="1">19–22</td><td rowspan="1" colspan="1">24–32</td><td rowspan="1" colspan="1">30–36</td><td rowspan="1" colspan="1">16–21</td></tr><tr><td rowspan="1" colspan="1">Areolae per stria</td><td rowspan="1" colspan="1">2–9</td><td rowspan="1" colspan="1">1–8</td><td rowspan="1" colspan="1">1–6</td><td rowspan="1" colspan="1">1–3</td><td rowspan="1" colspan="1">1–2</td><td rowspan="1" colspan="1">nd</td><td rowspan="1" colspan="1">1–4</td></tr><tr><td rowspan="1" colspan="1">Habitat</td><td rowspan="1" colspan="1">Terrestrial</td><td rowspan="1" colspan="1">Freshwater, terrestrial</td><td rowspan="1" colspan="1">Terrestrial</td><td rowspan="1" colspan="1">Terrestrial</td><td rowspan="1" colspan="1">Freshwater, terrestrial</td><td rowspan="1" colspan="1">Freshwater, terrestrial</td><td rowspan="1" colspan="1">Freshwater, terrestrial</td></tr><tr><td rowspan="1" colspan="1">Reference</td><td rowspan="1" colspan="1">This study</td><td rowspan="1" colspan="1">(Mayama and Kobayasi 1988; Lange-Bertalot 2001; <xref ref-type="bibr" rid="B20">Lange-Bertalot et al. 2017</xref>)</td><td rowspan="1" colspan="1">(Zimmermann et al. 2014)</td><td rowspan="1" colspan="1">(<xref ref-type="bibr" rid="B15">Kezlya et al. 2020</xref>)</td><td rowspan="1" colspan="1">(<xref ref-type="bibr" rid="B2">Bagmet et al. 2021</xref>; <xref ref-type="bibr" rid="B19">Lange-Bertalot 1997</xref>)</td><td rowspan="1" colspan="1">(Bruder and Medlin 2008)</td><td rowspan="1" colspan="1">(<xref ref-type="bibr" rid="B16">Kulikovskiy 2006</xref>; <xref ref-type="bibr" rid="B17">Kulikovskiy et al. 2016</xref>; Lange-Bertalot 2001; <xref ref-type="bibr" rid="B20">Lange-Bertalot et al. 2017</xref>)</td></tr></tbody></table><table-wrap-foot><fn><p>nd = not documented.</p></fn></table-wrap-foot></table-wrap></tp:treatment-sec><tp:treatment-sec sec-type="type locality" id="SECID0E55AE"><title>Type locality.</title><p>Surface of moist agricultural soil (<named-content xmlns:xlink="http://www.w3.org/1999/xlink" content-type="dwc:verbatimCoordinates" xlink:type="simple"><named-content content-type="geo-json" specific-use="{&#34;type&#34;:&#34;Point&#34;,&#34;coordinates&#34;:[114.143167,35.090000]}" id="NCID0EH6AE" xlink:type="simple">35°05.40'N, 114°08.59'E</named-content></named-content>) in Yuanyang County, Henan Province, China. The type material was collected by Feichao Du on 10 May 2024.</p></tp:treatment-sec><tp:treatment-sec sec-type="etymology" id="SECID0EM6AE"><title>Etymology.</title><p>The specific epithet <italic><tp:taxon-name><tp:taxon-name-part taxon-name-part-type="genus" reg="Mayamaea">Mayamaea</tp:taxon-name-part> <tp:taxon-name-part taxon-name-part-type="species" reg="densestriata">densestriata</tp:taxon-name-part></tp:taxon-name></italic> refers to the unusually high number of areolae per stria observed in this species. It highlights a key diagnostic feature that distinguishes it from its morphologically similar congeners.</p></tp:treatment-sec><tp:treatment-sec sec-type="distribution" id="SECID0E46AE"><title>Distribution and ecology.</title><p><italic><tp:taxon-name><tp:taxon-name-part taxon-name-part-type="genus" reg="Mayamaea">Mayamaea</tp:taxon-name-part> <tp:taxon-name-part taxon-name-part-type="species" reg="densestriata">densestriata</tp:taxon-name-part></tp:taxon-name></italic> is currently known only from its type locality. It is a terrestrial species associated with moist soil environments within cultivated agricultural landscapes.</p></tp:treatment-sec><tp:treatment-sec sec-type="Gene sequences" id="SECID0EPAAG"><title>Gene sequences.</title><p>The two sequences of <italic><tp:taxon-name><tp:taxon-name-part taxon-name-part-type="genus" reg="Mayamaea">Mayamaea</tp:taxon-name-part> <tp:taxon-name-part taxon-name-part-type="species" reg="densestriata">densestriata</tp:taxon-name-part></tp:taxon-name></italic> have been deposited in the GenBank (SSU rDNA: <ext-link xmlns:xlink="http://www.w3.org/1999/xlink" xlink:href="PV733928" ext-link-type="gen" xlink:type="simple">PV733928</ext-link>, <italic>rbc</italic>L: <ext-link xmlns:xlink="http://www.w3.org/1999/xlink" xlink:href="PV740453" ext-link-type="gen" xlink:type="simple">PV740453</ext-link>).</p></tp:treatment-sec><tp:treatment-sec sec-type="PhycoBank registration" id="SECID0EMBAG"><title>PhycoBank registration.</title><p>
            <ext-link xmlns:xlink="http://www.w3.org/1999/xlink" xlink:href="http://phycobank.org/105610" ext-link-type="uri" xlink:type="simple">http://phycobank.org/105610</ext-link>
          </p><sec sec-type="﻿Molecular phylogenetic analyses" id="SECID0EXBAG"><title>﻿Molecular phylogenetic analyses</title><p>The BLASTn search results showed that the SSU rDNA sequence of <italic><tp:taxon-name><tp:taxon-name-part taxon-name-part-type="genus" reg="Mayamaea">Mayamaea</tp:taxon-name-part> <tp:taxon-name-part taxon-name-part-type="species" reg="densestriata">densestriata</tp:taxon-name-part></tp:taxon-name></italic> shares 89.37% identity with <italic><tp:taxon-name><tp:taxon-name-part taxon-name-part-type="genus" reg="Mayamaea">M.</tp:taxon-name-part> <tp:taxon-name-part taxon-name-part-type="species" reg="permitis">permitis</tp:taxon-name-part></tp:taxon-name></italic> (GenBank accession <ext-link xmlns:xlink="http://www.w3.org/1999/xlink" xlink:href="PV156110" ext-link-type="gen" xlink:type="simple">PV156110</ext-link>), while the <italic>rbc</italic>L gene exhibits 91.50% identity with <tp:taxon-name><tp:taxon-name-part taxon-name-part-type="genus" reg="Mayamaea">M.</tp:taxon-name-part> <tp:taxon-name-part taxon-name-part-type="species" reg="atomus">atomus</tp:taxon-name-part> <tp:taxon-name-part taxon-name-part-type="infraspecific-rank">var.</tp:taxon-name-part> <tp:taxon-name-part taxon-name-part-type="variety" reg="permitis">permitis</tp:taxon-name-part></tp:taxon-name> (<ext-link xmlns:xlink="http://www.w3.org/1999/xlink" xlink:href="JN418670" ext-link-type="gen" xlink:type="simple">JN418670</ext-link>). Phylogenetic analyses based on concatenated SSU rDNA and <italic>rbc</italic>L genes place <italic><tp:taxon-name><tp:taxon-name-part taxon-name-part-type="genus" reg="Mayamaea">M.</tp:taxon-name-part> <tp:taxon-name-part taxon-name-part-type="species" reg="densestriata">densestriata</tp:taxon-name-part></tp:taxon-name></italic> firmly within the well-supported clade comprising all currently recognized <italic><tp:taxon-name><tp:taxon-name-part taxon-name-part-type="genus" reg="Mayamaea">Mayamaea</tp:taxon-name-part></tp:taxon-name></italic> species (Fig. <xref ref-type="fig" rid="F3">3</xref>). Within this clade, <italic><tp:taxon-name><tp:taxon-name-part taxon-name-part-type="genus" reg="Mayamaea">M.</tp:taxon-name-part> <tp:taxon-name-part taxon-name-part-type="species" reg="densestriata">densestriata</tp:taxon-name-part></tp:taxon-name></italic> occupies an independent branch and is placed at the basal position relative to a subclade including <italic><tp:taxon-name><tp:taxon-name-part taxon-name-part-type="genus" reg="Mayamaea">M.</tp:taxon-name-part> <tp:taxon-name-part taxon-name-part-type="species" reg="terrestris">terrestris</tp:taxon-name-part></tp:taxon-name></italic>, <italic><tp:taxon-name><tp:taxon-name-part taxon-name-part-type="genus" reg="Mayamaea">M.</tp:taxon-name-part> <tp:taxon-name-part taxon-name-part-type="species" reg="pseudoterrestris">pseudoterrestris</tp:taxon-name-part></tp:taxon-name></italic>, <italic><tp:taxon-name><tp:taxon-name-part taxon-name-part-type="genus" reg="Mayamaea">M.</tp:taxon-name-part> <tp:taxon-name-part taxon-name-part-type="species" reg="arida">arida</tp:taxon-name-part></tp:taxon-name></italic>, <italic><tp:taxon-name><tp:taxon-name-part taxon-name-part-type="genus" reg="Mayamaea">M.</tp:taxon-name-part> <tp:taxon-name-part taxon-name-part-type="species" reg="vietnamica">vietnamica</tp:taxon-name-part></tp:taxon-name></italic>, <tp:taxon-name><tp:taxon-name-part taxon-name-part-type="genus" reg="Mayamaea">M.</tp:taxon-name-part> <tp:taxon-name-part taxon-name-part-type="species" reg="atomus">atomus</tp:taxon-name-part> <tp:taxon-name-part taxon-name-part-type="infraspecific-rank">var.</tp:taxon-name-part> <tp:taxon-name-part taxon-name-part-type="variety" reg="atomus">atomus</tp:taxon-name-part></tp:taxon-name>, <italic><tp:taxon-name><tp:taxon-name-part taxon-name-part-type="genus" reg="Mayamaea">M.</tp:taxon-name-part> <tp:taxon-name-part taxon-name-part-type="species" reg="permitis">permitis</tp:taxon-name-part></tp:taxon-name></italic>, <italic><tp:taxon-name><tp:taxon-name-part taxon-name-part-type="genus" reg="Mayamaea">M.</tp:taxon-name-part> <tp:taxon-name-part taxon-name-part-type="species" reg="atomus">atomus</tp:taxon-name-part></tp:taxon-name></italic>, <tp:taxon-name><tp:taxon-name-part taxon-name-part-type="genus" reg="Mayamaea">M.</tp:taxon-name-part> <tp:taxon-name-part taxon-name-part-type="species" reg="fossalis">fossalis</tp:taxon-name-part> <tp:taxon-name-part taxon-name-part-type="infraspecific-rank">var.</tp:taxon-name-part> <tp:taxon-name-part taxon-name-part-type="variety" reg="fossalis">fossalis</tp:taxon-name-part></tp:taxon-name>, and <tp:taxon-name><tp:taxon-name-part taxon-name-part-type="genus" reg="Mayamaea">M.</tp:taxon-name-part> <tp:taxon-name-part taxon-name-part-type="species" reg="atomus">atomus</tp:taxon-name-part> <tp:taxon-name-part taxon-name-part-type="infraspecific-rank">var.</tp:taxon-name-part> <tp:taxon-name-part taxon-name-part-type="variety" reg="permitis">permitis</tp:taxon-name-part></tp:taxon-name> (<abbrev xmlns:xlink="http://www.w3.org/1999/xlink" xlink:title="maximum likelihood" id="ABBRID0EIIAG" xlink:type="simple">ML</abbrev> = 92, <abbrev xmlns:xlink="http://www.w3.org/1999/xlink" xlink:title="Bayesian inference" id="ABBRID0EMIAG" xlink:type="simple">BI</abbrev> = 0.68). Together, they are resolved as the sister to another <italic><tp:taxon-name><tp:taxon-name-part taxon-name-part-type="genus" reg="Mayamaea">Mayamaea</tp:taxon-name-part></tp:taxon-name></italic> subclade, including <italic><tp:taxon-name><tp:taxon-name-part taxon-name-part-type="genus" reg="Mayamaea">M.</tp:taxon-name-part> <tp:taxon-name-part taxon-name-part-type="species" reg="sweetloveana">sweetloveana</tp:taxon-name-part></tp:taxon-name></italic> and <italic><tp:taxon-name><tp:taxon-name-part taxon-name-part-type="genus" reg="Mayamaea">M.</tp:taxon-name-part> <tp:taxon-name-part taxon-name-part-type="species" reg="ectorii">ectorii</tp:taxon-name-part></tp:taxon-name></italic> with high support (<abbrev xmlns:xlink="http://www.w3.org/1999/xlink" xlink:title="maximum likelihood" id="ABBRID0ENJAG" xlink:type="simple">ML</abbrev> = 100, <abbrev xmlns:xlink="http://www.w3.org/1999/xlink" xlink:title="Bayesian inference" id="ABBRID0ERJAG" xlink:type="simple">BI</abbrev> = 1.00). The clade of <italic><tp:taxon-name><tp:taxon-name-part taxon-name-part-type="genus" reg="Mayamaea">Mayamaea</tp:taxon-name-part></tp:taxon-name></italic> is resolved as the sister group to a clade composed of <italic><tp:taxon-name><tp:taxon-name-part taxon-name-part-type="genus" reg="Pinnularia">Pinnularia</tp:taxon-name-part></tp:taxon-name></italic> Ehrenberg and <italic><tp:taxon-name><tp:taxon-name-part taxon-name-part-type="genus" reg="Caloneis">Caloneis</tp:taxon-name-part></tp:taxon-name></italic> Cleve species (<abbrev xmlns:xlink="http://www.w3.org/1999/xlink" xlink:title="maximum likelihood" id="ABBRID0EKKAG" xlink:type="simple">ML</abbrev> = 99, <abbrev xmlns:xlink="http://www.w3.org/1999/xlink" xlink:title="Bayesian inference" id="ABBRID0EOKAG" xlink:type="simple">BI</abbrev> = 1.00), forming a monophyletic lineage of the family <tp:taxon-name><tp:taxon-name-part taxon-name-part-type="family">Pinnulariaceae</tp:taxon-name-part></tp:taxon-name>.</p><fig id="F3" position="float" orientation="portrait"><object-id xmlns:xlink="http://www.w3.org/1999/xlink" content-type="doi" xlink:type="simple">10.3897/phytokeys.268.171181.figure3</object-id><object-id xmlns:xlink="http://www.w3.org/1999/xlink" content-type="arpha" xlink:type="simple">137C56E5-08B2-5A54-8C4B-EBFE7903ECE7</object-id><label>Figure 3.</label><caption><p>Phylogenetic trees using both maximum likelihood (<abbrev xmlns:xlink="http://www.w3.org/1999/xlink" xlink:title="maximum likelihood" id="ABBRID0E6KAG" xlink:type="simple">ML</abbrev>) and Bayesian inference (<abbrev xmlns:xlink="http://www.w3.org/1999/xlink" xlink:title="Bayesian inference" id="ABBRID0EDLAG" xlink:type="simple">BI</abbrev>) methods based on concatenated SSU rDNA and <italic>rbc</italic>L gene sequences. Nodal support values are presented as <abbrev xmlns:xlink="http://www.w3.org/1999/xlink" xlink:title="maximum likelihood" id="ABBRID0EJLAG" xlink:type="simple">ML</abbrev> bootstrap percentages and Bayesian posterior probabilities, respectively. Only bootstrap values exceeding 50% are displayed. Solid circles denote full support in both analyses (<abbrev xmlns:xlink="http://www.w3.org/1999/xlink" xlink:title="maximum likelihood" id="ABBRID0ENLAG" xlink:type="simple">ML</abbrev> = 100%, <abbrev xmlns:xlink="http://www.w3.org/1999/xlink" xlink:title="Bayesian inference" id="ABBRID0ERLAG" xlink:type="simple">BI</abbrev> = 1.00), whereas asterisks mark topological discrepancies between the <abbrev xmlns:xlink="http://www.w3.org/1999/xlink" xlink:title="maximum likelihood" id="ABBRID0EVLAG" xlink:type="simple">ML</abbrev> and <abbrev xmlns:xlink="http://www.w3.org/1999/xlink" xlink:title="Bayesian inference" id="ABBRID0EZLAG" xlink:type="simple">BI</abbrev> trees.</p></caption><graphic xmlns:xlink="http://www.w3.org/1999/xlink" xlink:href="phytokeys-268-033_article-171181__-g003.jpg" position="float" orientation="portrait" xlink:type="simple" id="oo_1490361.jpg"><uri content-type="original_file" xlink:type="simple">https://binary.pensoft.net/fig/1490361</uri></graphic></fig></sec></tp:treatment-sec><ref-list><ref id="B20"><mixed-citation xmlns:xlink="http://www.w3.org/1999/xlink" xlink:type="simple"><person-group><name name-style="western"><surname>Lange-Bertalot</surname><given-names>H</given-names></name><name name-style="western"><surname>Hofmann</surname><given-names>G</given-names></name><name name-style="western"><surname>Werum</surname><given-names>M</given-names></name><name name-style="western"><surname>Kelly</surname><given-names>M</given-names></name><name name-style="western"><surname>Cantonati</surname><given-names>M</given-names></name></person-group> (<year>2017</year>) <article-title>Freshwater benthic diatoms of Central Europe: Over 800 common species used in ecological assessment.</article-title><source>Koeltz Botanical Books Schmitten-Oberreifenberg</source><volume>942</volume>: <fpage>1</fpage>–<lpage>908</lpage>.</mixed-citation></ref><ref id="B15"><mixed-citation xmlns:xlink="http://www.w3.org/1999/xlink" xlink:type="simple"><person-group><name name-style="western"><surname>Kezlya</surname><given-names>E</given-names></name><name name-style="western"><surname>Glushchenko</surname><given-names>A</given-names></name><name name-style="western"><surname>Kociolek</surname><given-names>JP</given-names></name><name name-style="western"><surname>Maltsev</surname><given-names>Y</given-names></name><name name-style="western"><surname>Martynenko</surname><given-names>N</given-names></name><name name-style="western"><surname>Genkal</surname><given-names>S</given-names></name><name name-style="western"><surname>Kulikovskiy</surname><given-names>M</given-names></name></person-group> (<year>2020</year>) <article-title><italic><tp:taxon-name><tp:taxon-name-part taxon-name-part-type="genus">Mayamaea</tp:taxon-name-part> <tp:taxon-name-part taxon-name-part-type="species">vietnamica</tp:taxon-name-part></tp:taxon-name></italic> sp. nov.: A new, terrestrial diatom (<tp:taxon-name><tp:taxon-name-part taxon-name-part-type="class">Bacillariophyceae</tp:taxon-name-part></tp:taxon-name>) species from Vietnam.</article-title><source><tp:taxon-name><tp:taxon-name-part taxon-name-part-type="above-family">Algae</tp:taxon-name-part></tp:taxon-name> - Korean Phycological Society</source><volume>35</volume>(<issue>4</issue>): <fpage>325</fpage>–<lpage>335</lpage>. <ext-link xlink:href="10.4490/algae.2020.35.11.23" ext-link-type="doi" xlink:type="simple">https://doi.org/10.4490/algae.2020.35.11.23</ext-link></mixed-citation></ref><ref id="B2"><mixed-citation xmlns:xlink="http://www.w3.org/1999/xlink" xlink:type="simple"><person-group><name name-style="western"><surname>Bagmet</surname><given-names>VB</given-names></name><name name-style="western"><surname>Nikulin</surname><given-names>AY</given-names></name><name name-style="western"><surname>Abdullin</surname><given-names>SR</given-names></name><name name-style="western"><surname>Nikulin</surname><given-names>VY</given-names></name><name name-style="western"><surname>Gontcharov</surname><given-names>AA</given-names></name></person-group> (<year>2021</year>) <article-title>New molecular and phenotypic data on <italic><tp:taxon-name><tp:taxon-name-part taxon-name-part-type="genus">Mayamaea</tp:taxon-name-part> <tp:taxon-name-part taxon-name-part-type="species">arida</tp:taxon-name-part></tp:taxon-name></italic> (Bock) Lange-Bertalot (<tp:taxon-name><tp:taxon-name-part taxon-name-part-type="phylum">Bacillariophyta</tp:taxon-name-part></tp:taxon-name>). IOP Conference Series: Earth and Environmental Science.</article-title><source>IOP Publishing</source><volume>937</volume>(<issue>2</issue>): <fpage>022002</fpage>. <ext-link xlink:href="10.1088/1755-1315/937/2/022002" ext-link-type="doi" xlink:type="simple">https://doi.org/10.1088/1755-1315/937/2/022002</ext-link></mixed-citation></ref><ref id="B19"><mixed-citation xmlns:xlink="http://www.w3.org/1999/xlink" xlink:type="simple"><person-group><name name-style="western"><surname>Lange-Bertalot</surname><given-names>H</given-names></name></person-group> (<year>1997</year>) <article-title><italic><tp:taxon-name><tp:taxon-name-part taxon-name-part-type="genus">Frankophila</tp:taxon-name-part></tp:taxon-name></italic>, <italic><tp:taxon-name><tp:taxon-name-part taxon-name-part-type="genus">Mayamaea</tp:taxon-name-part></tp:taxon-name></italic> und <italic><tp:taxon-name><tp:taxon-name-part taxon-name-part-type="genus">Fistulifera</tp:taxon-name-part></tp:taxon-name></italic>: Drei neue gattungen der klasse bacillariophyceae.</article-title><source>Archiv für Protistenkunde</source><volume>148</volume>(<issue>1–2</issue>): <fpage>65</fpage>–<lpage>76</lpage>. <ext-link xlink:href="10.1016/S0003-9365(97)80037-1" ext-link-type="doi" xlink:type="simple">https://doi.org/10.1016/S0003-9365(97)80037-1</ext-link></mixed-citation></ref><ref id="B16"><mixed-citation xmlns:xlink="http://www.w3.org/1999/xlink" xlink:type="simple"><person-group><name name-style="western"><surname>Kulikovskiy</surname><given-names>M</given-names></name></person-group> (<year>2006</year>) <article-title>Distribution and morphology of certain species from genera <italic><tp:taxon-name><tp:taxon-name-part taxon-name-part-type="genus">Mayamaea</tp:taxon-name-part></tp:taxon-name></italic> Lange-Bertalot and <italic><tp:taxon-name><tp:taxon-name-part taxon-name-part-type="genus">Fistulifera</tp:taxon-name-part></tp:taxon-name></italic> Lange-Bertalot (<tp:taxon-name><tp:taxon-name-part taxon-name-part-type="phylum">Bacillariophyta</tp:taxon-name-part></tp:taxon-name>).</article-title><source>International Journal on <tp:taxon-name><tp:taxon-name-part taxon-name-part-type="above-family">Algae</tp:taxon-name-part></tp:taxon-name></source><volume>8</volume>(<issue>4</issue>): <fpage>323</fpage>–<lpage>337</lpage>. <ext-link xlink:href="10.1615/InterJAlgae.v8.i4.30" ext-link-type="doi" xlink:type="simple">https://doi.org/10.1615/InterJAlgae.v8.i4.30</ext-link></mixed-citation></ref><ref id="B17"><mixed-citation xmlns:xlink="http://www.w3.org/1999/xlink" xlink:type="simple"><person-group><name name-style="western"><surname>Kulikovskiy</surname><given-names>M</given-names></name><name name-style="western"><surname>Glushchenko</surname><given-names>A</given-names></name><name name-style="western"><surname>Genkal</surname><given-names>S</given-names></name><name name-style="western"><surname>Kuznetsova</surname><given-names>I</given-names></name></person-group> (<year>2016</year>) <source>Identification book of diatoms from Russia.</source><publisher-name>Filigran</publisher-name>, <publisher-loc>Yaroslavl</publisher-loc>, <size units="page">804 pp</size>.</mixed-citation></ref></ref-list></tp:taxon-treatment>
